# Supplementary material for: Identification of Novel Biomarkers for Priority Serotypes of Shiga Toxin-Producing Escherichia coli and the Development of Multiplex PCR for Their Detection
Source: Front Microbiol. 2018 Jun 26;9:1321. doi: 10.3389/fmicb.2018.01321 (PMC6028524; doi:10.3389/fmicb.2018.01321)
Supplement: TABLE S1 — In silico genomes for tests with pipelines A+B. [file Table_1.XLSX]

## Sheet: S1_in silico genomes pipelines
sample name	Used by	accession SRA/NCBI	# contigs (>= 0 bp)	# contigs (>= 1000 bp)	N50	L50	MLST	CC	Serotype	stx1*	stx2*	eae*	EHEC-hlyA	aggR	aaiC	Disease	source	used for Pipeline A subgroup	used for Pipeline B subgroup	used for phylogenetic representatin
042	Pipeline A	NC_017626	2	2	5241977	1	414	N/A	O44:H18					yes	yes	EAEC	Human	non-STEC control after checkpoint 1	-
103	Pipeline A		142	142	124576	14	795	N/A	O76:H7			eae:43				n/A	Environmental	non-STEC control after checkpoint 1	-
104	Pipeline A		130	130	154866	12	795	N/A	O76:H7			eae:43				n/A	Environmental	non-STEC control after checkpoint 1	-
105	Pipeline A		135	135	135842	11	795	N/A	O76:H7			eae:43				n/A	Environmental	non-STEC control after checkpoint 1	-
107	Pipeline A		208	208	94725	18	306	N/A	O150:H2	stx1a	stx2a	eae:28	yes			STEC	Environmental	ST306	-	yes
108	Pipeline A		259	259	76861	24	306	N/A	O150:H2	stx1a	stx2a	eae:28	yes			STEC	Environmental	ST306	-
109	Pipeline A		220	220	87323	21	306	N/A	O150:H2	stx1a	stx2a	eae:28	yes			STEC	Environmental	ST306	-
110	Pipeline A		218	218	80403	22	306	N/A	O150:H2	stx1a	stx2a	eae:28	yes			STEC	Environmental	ST306	-
111	Pipeline A		238	238	65690	21	306	N/A	O150:H2	stx1a	stx2a	eae:28	yes			STEC	Environmental	ST306	-
113	Pipeline A		254	254	64143	25	306	N/A	O150:H2	stx1a	stx2a	eae:28	yes			STEC	Environmental	ST306	-
114	Pipeline A		229	229	76060	22	306	N/A	O150:H2	stx1a	stx2a	eae:28	yes			STEC	Environmental	ST306	-
115	Pipeline A		303	303	43451	33	306	N/A	O150:H2	stx1a	stx2a	eae:28	yes			STEC	Environmental	ST306	-
117	Pipeline A		261	261	54991	27	306	N/A	O150:H2	stx1a	stx2a	eae:28	yes			STEC	Environmental	ST306	-	yes
167	Pipeline A		226	226	50247	25	20	ST20 Cplx	:H2			eae:45				n/A	Environmental	non-STEC control after checkpoint 1	-
168	Pipeline A		129	129	79589	17	5614	N/A	:H28							n/A	Environmental	non-STEC control prior checkpoint 1	-	yes
536	Pipeline A	NC_008253	1	1	4938920	1	127	N/A	O6:H31							UPEC	Human	non-STEC control after checkpoint 1	-
1303	Pipeline A	GCA_000829985.1	4	4	4948797	1	10	ST10 Cplx	O70:H32							Bovine mastitis	Bovine	non-STEC control after checkpoint 1	-
55989	Pipeline A	GCA_000026245.1	1	1	5154862	1	678	N/A	O104:H4						yes	EAEC	Human	non-STEC control after checkpoint 1	-	yes
08-BKT061141	Pipeline A	SRR1238137	288	288	32693	50	11	ST11 Cplx	O157:H7	stx1a	stx2c	eae:42	yes			Fecal isolate	Bovine	ST11	-
09-BKT048303	Pipeline A	SRR1237867	268	268	30653	49	11	ST11 Cplx	O157:H7		stx2c	eae:42				Fecal isolate	Bovine	ST11	-
14A	Pipeline A	SRR647546	212	212	143115	13	11	ST11 Cplx	O157:H7	stx1a	stx2c	eae:42	yes			STEC	Unknown	ST11	-
2009C-3133	Pipeline A	GCA_001420955.1	4	4	5155368	1	117	N/A	O119:H4	Stx-S-dysenteriae-3818T						STEC	Human	STEC control	-
2009EL-2050	Pipeline A	GCA_000299255.1	4	4	5253138	1	678	N/A	O104:H4		stx2a			yes	yes	EAEC	Human	ST678, O104	-
2009EL-2071	Pipeline A	GCA_000299475.1	3	3	5312586	1	678	N/A	O104:H4		stx2a			yes	yes	EAEC	Human	ST678, O104	-	yes
2012C-4227	Pipeline A	GCA_001420935.1	3	3	5202850	1	119	N/A	O165:H25	stx1a	stx2a	eae:5	yes			STEC	Human	STEC control	-
2012C-4474	Pipeline A	SRR975374	157	157	167872	11	32	ST32 Cplx	O145:NM		stx2a	eae:42	yes			STEC	Food	ST32, O145	-	yes
2012C-4477	Pipeline A	SRR975375	163	163	167872	11	32	ST32 Cplx	O145:NM		stx2a	eae:42	yes			STEC	Food	ST32, O145	-
2012C-4478	Pipeline A	SRR975376	177	177	149979	12	32	ST32 Cplx	O145:NM		stx2a	eae:42	yes			STEC	Food	ST32, O145	-
2012C-4479	Pipeline A	SRR975377	162	162	167872	11	32	ST32 Cplx	O145:NM		stx2a	eae:42	yes			STEC	Food	ST32, O145	-
2886-75	Pipeline A	SRR647549	199	199	146729	12	11	ST11 Cplx	O157:H7	stx1a		eae:42	yes			STEC	Unknown	ST11	-
3256-97	Pipeline A	SRR1576587	186	186	148589	14	335	ST11 Cplx	O55:H7		stx2a	eae:42				HUS	Human	ST11	-
AA86	Pipeline A	NZ_AFET01000001	5	5	2860197	1	91	N/A	O39:H4							Non-pathogenic	Bovine	non-STEC control prior checkpoint 1	-	yes
ABU_83972	Pipeline A	NC_017631	2	2	5131397	1	73	ST73 Cplx	O25:H1							ABU	Human	non-STEC control prior checkpoint 1	-	yes
APEC_O1	Pipeline A	NC_008563	3	3	5082025	1	95	ST95 Cplx	O1:H7							APEC	Chicken	non-STEC control after checkpoint 1	-
APEC_O78	Pipeline A	NC_020163	1	1	4798435	1	23	ST23 Cplx	O78:H9							APEC	Avian	non-STEC control after checkpoint 1	-
B102	Pipeline A	SRR646513	162	162	134030	14	11	ST11 Cplx	O157:H7	stx1a	stx2a	eae:42	yes			STEC	Unknown	ST11	-
B103	Pipeline A	SRR647526	152	152	130870	14	11	ST11 Cplx	O157:H7	stx1a	stx2a	eae:42	yes			STEC	Unknown	ST11	-
B104	Pipeline A	SRR647538	147	147	142729	12	11	ST11 Cplx	O157:H7	stx1a	stx2a	eae:42	yes			STEC	Unknown	STEC control	-
B105	Pipeline A	SRR647540	152	152	132909	14	11	ST11 Cplx	O157:H7	stx1a	stx2a	eae:42	yes			STEC	Unknown	STEC control	-
B106	Pipeline A	SRR647543	153	153	143193	12	11	ST11 Cplx	O157:H7	stx1a	stx2a	eae:42	yes			STEC	Unknown	STEC control	-
B107	Pipeline A	SRR646541	154	154	140613	13	11	ST11 Cplx	O157:H7	stx1a	stx2a	eae:42	yes			STEC	Unknown	STEC control	-
B108	Pipeline A	SRR647537	153	153	146937	11	11	ST11 Cplx	O157:H7		stx2a	eae:42	yes			STEC	Unknown	ST11	-
B109	Pipeline A	SRR647539	148	148	146874	11	11	ST11 Cplx	O157:H7		stx2a	eae:42	yes			STEC	Unknown	ST11	-
B112	Pipeline A	SRR647541	152	152	146752	13	11	ST11 Cplx	O157:H7		stx2a	eae:42	yes			STEC	Unknown	ST11	-
B113	Pipeline A	SRR647544	151	151	146604	13	11	ST11 Cplx	O157:H7		stx2a	eae:42	yes			STEC	Unknown	ST11	-
B114	Pipeline A	SRR647545	158	158	148564	12	11	ST11 Cplx	O157:H7		stx2a	eae:42	yes			STEC	Unknown	ST11	-
B15	Pipeline A	SRR647530	154	154	148316	12	11	ST11 Cplx	O157:H7	stx1a	stx2a	eae:42	yes			STEC	Unknown	STEC control	-
B17	Pipeline A	SRR647531	146	146	149926	11	11	ST11 Cplx	O157:H7	stx1a	stx2a	eae:42	yes			STEC	Unknown	STEC control	-
B26-1	Pipeline A	SRR646558	176	176	137161	13	11	ST11 Cplx	O157:H7	stx1a	stx2a	eae:42	yes			STEC	Unknown	STEC control	-
B26-2	Pipeline A	SRR646563	172	172	132770	13	11	ST11 Cplx	O157:H7	stx1a	stx2a	eae:42	yes			STEC	Unknown	STEC control	-
B28-1	Pipeline A	SRR646514	162	162	127690	13	11	ST11 Cplx	O157:H7		stx2a	eae:42	yes			STEC	Unknown	STEC control	-
B28-2	Pipeline A	SRR646515	151	151	133279	13	11	ST11 Cplx	O157:H7		stx2a	eae:42	yes			STEC	Unknown	STEC control	-
B29-1	Pipeline A	SRR646516	134	134	145311	12	11	ST11 Cplx	O157:H7		stx2a	eae:42	yes			STEC	Unknown	STEC control	-
B29-2	Pipeline A	SRR646517	142	142	145734	13	11	ST11 Cplx	O157:H7		stx2a	eae:42	yes			STEC	Unknown	STEC control	-
B36-1	Pipeline A	SRR646518	145	145	148949	12	11	ST11 Cplx	O157:H7		stx2a	eae:42	yes			STEC	Unknown	STEC control	-
B36-2	Pipeline A	SRR646519	146	146	132989	13	11	ST11 Cplx	O157:H7		stx2a	eae:42	yes			STEC	Unknown	STEC control	-
B40-1	Pipeline A	SRR647524	172	172	127645	15	11	ST11 Cplx	O157:H7	stx1a	stx2a	eae:42	yes			STEC	Unknown	STEC control	-
B40-2	Pipeline A	SRR647525	163	163	124364	15	11	ST11 Cplx	O157:H7	stx1a	stx2a	eae:42	yes			STEC	Unknown	STEC control	-
B49-2	Pipeline A	SRR647542	161	161	143121	12	11	ST11 Cplx	O157:H7	stx1a	stx2a	eae:42	yes			STEC	Unknown	ST11	-
B7-1	Pipeline A	SRR646544	155	155	142466	14	11	ST11 Cplx	O157:H7		stx2a	eae:42	yes			STEC	Unknown	STEC control	-
B7-2	Pipeline A	SRR646547	172	172	119788	14	11	ST11 Cplx	O157:H7		stx2a	eae:42	yes			STEC	Unknown	STEC control	-
B83	Pipeline A	SRR647532	170	170	142318	12	11	ST11 Cplx	O157:H7	stx1a	stx2a	eae:42	yes			STEC	Unknown	ST11	-
B84	Pipeline A	SRR647533	157	157	142881	12	11	ST11 Cplx	O157:H7	stx1a	stx2a	eae:42	yes			STEC	Unknown	ST11	-
B85	Pipeline A	SRR647534	154	154	142365	12	11	ST11 Cplx	O157:H7	stx1a	stx2a	eae:42	yes			STEC	Unknown	ST11	-
B86	Pipeline A	SRR647536	174	174	142306	12	11	ST11 Cplx	O157:H7	stx1a	stx2a	eae:42	yes			STEC	Unknown	ST11	-
B89	Pipeline A	SRR647527	156	156	145350	13	11	ST11 Cplx	O157:H7		stx2a	eae:42	yes			STEC	Unknown	STEC control	-
B90	Pipeline A	SRR647528	147	147	139330	13	11	ST11 Cplx	O157:H7		stx2a	eae:42	yes			STEC	Unknown	STEC control	-
B93	Pipeline A	SRR646549	178	178	148300	12	11	ST11 Cplx	O157:H7		stx2a	eae:42	yes			STEC	Unknown	ST11	-
B94	Pipeline A	SRR646552	146	146	149930	13	11	ST11 Cplx	O157:H7		stx2a	eae:42	yes			STEC	Unknown	ST11	-
B95	Pipeline A	SRR646555	167	167	149097	11	11	ST11 Cplx	O157:H7		stx2c	eae:42	yes			STEC	Unknown	ST11	-
BL21_Gold_DE3	Pipeline A	GCA_000023665.1	1	1	4570938	1	93	ST168 Cplx	O7:H48							Non-pathogenic	Laboratory	non-STEC control prior checkpoint 1	-	yes
BW2952	Pipeline A	NC_012759	1	1	4578159	1	10	ST10 Cplx	O16:H48							Non-pathogenic	Laboratory	non-STEC control prior checkpoint 1	-	yes
C227-11	Pipeline A	GCA_000986765.1	8	8	5292862	1	678	N/A	O104:H4		stx2a			yes	yes	STEC	Human	ST678, O104	-
C43_90	Pipeline A	SRX038445	104	104	195605	9	10	ST10 Cplx	O127:H27					yes	yes	EAEC	Human	non-STEC control after checkpoint 1	-
C749_12	Pipeline A	ERR499276	110	110	105121	16	101	ST101 Cplx	O55:H12	Stx-S-dysenteriae-3818T						STEC	Human	STEC control	-
C820_12	Pipeline A	ERR499306	181	181	78156	21	20	ST20 Cplx	O128ab:H2		stx2f	eae:45				STEC	Human	ST20	-	yes
C850_12	Pipeline A	ERR499307	183	183	73785	21	17	ST20 Cplx	:H2	stx1a		eae:5	yes			STEC	Human	ST20	-
C892_12	Pipeline A	ERR499272	122	122	98332	16	200	ST40 Cplx	O187:H28		stx2g					STEC	Human	STEC control	-
C895_12	Pipeline A	ERR499287	139	139	100078	18	678	N/A	O104:H4		stx2a			yes	yes	STEC	Human	ST678, O104	-
C905_12	Pipeline A	ERR499310	226	226	86596	18	5486	N/A	O165:H25	stx1a	stx2a	eae:5	yes			STEC	Human	STEC control	-
CB9615	Pipeline A	GCA_000025165.1	2	2	5386352	1	335	ST11 Cplx	O55:H7			eae:42				EPEC	Human	non-STEC control after checkpoint 1	-	yes
CE10	Pipeline A	NC_017646	5	5	5313531	1	62	N/A	O7:K1							NMEC	Human	non-STEC control after checkpoint 1	-
CFSAN001629	Pipeline A	SRR578807	199	199	106281	18	21	ST29 Cplx	O26:H11	stx1a		eae:45				STEC	Human	CC29, O26	-	yes
CFSAN001630	Pipeline A	SRR578808	308	308	55688	29	21	ST29 Cplx	O111:H11	stx1a		eae:45	yes			EHEC	Bovine	CC29, O111	-	yes
CFSAN001631	Pipeline A	SRR578809	184	184	120733	17	723	N/A	O103:H11	stx1a		eae:45				EHEC	Unknown	O103	-	yes
CFSAN002236	Pipeline A	SRR2533563	81	81	185204	10	672	N/A	O104:H21		stx2a		yes			STEC	Food	O104	-
CFSAN002237	Pipeline A	SRR927598	115	115	104739	16	672	N/A	O104:H21		stx2a		yes			STEC	Human	O104	-
CFT073	Pipeline A	NC_004431	1	1	5231428	1	73	ST73 Cplx	O6:H1							UPEC	Human	non-STEC control after checkpoint 1	-
clone_D_i14	Pipeline A	NC_017652	1	1	5038386	1	73	ST73 Cplx	O6:H1							UPEC	Dog	non-STEC control after checkpoint 1	-
clone_D_i2	Pipeline A	NC_017651	1	1	5038386	1	73	ST73 Cplx	O6:H1							UPEC	Human	non-STEC control after checkpoint 1	-
CVM10021	Pipeline A	SRR497696	250	250	86776	20	21	ST29 Cplx	O26:H11	stx1a		eae:45				STEC	Bovine	CC29, O26	-
CVM10026	Pipeline A	NZ_AJVX01000001	485	299	53365	30	21	ST29 Cplx	O26:H11	stx1a		eae:45	yes			STEC	Bovine	CC29, O26	-
CVM10030	Pipeline A	SRR497697	257	257	100935	19	21	ST29 Cplx	O26:H11	stx1a		eae:45	yes			STEC	Bovine	CC29, O26	-
CVM10224	Pipeline A	SRR497698	214	214	98811	20	21	ST29 Cplx	O26:H11	stx1a		eae:45				STEC	Human	CC29, O26	-
CVM9340	Pipeline A	SRR495241	189	189	94508	19	343	N/A	O103:H25	stx1a		eae:43				STEC	Human	O103	-
CVM9450	Pipeline A	SRR495242	191	191	126312	15	17	ST20 Cplx	O103:H2	stx1a		eae:5				STEC	Human	ST20, O103	-
CVM9455	Pipeline A	SRR497669	307	307	40730	43	21	ST29 Cplx	O111:H11			eae:45	yes			unknown	Unknown	non-STEC control after checkpoint 1	-	yes
CVM9534	Pipeline A	SRR495240	201	201	54722	32	21	ST29 Cplx	O111:H11	stx1a		eae:45				STEC	Bovine	CC29, O111	-
CVM9553	Pipeline A	SRR497695	335	335	47534	36	21	ST29 Cplx	O111:H11	stx1a		eae:45				STEC	Bovine	CC29, O111	-
CVM9570	Pipeline A	SRR495239	329	329	57743	28	16	ST29 Cplx	O111:H8	stx1a	stx2a	eae:43				STEC	Bovine	CC29, O111	-	yes
CVM9574	Pipeline A	SRR495237	217	217	92520	20	16	ST29 Cplx	O111:H8	stx1a	stx2a	eae:43				STEC	Human	CC29, O111	-
CVM9602	Pipeline A	SRR497660	168	168	92218	18	16	ST29 Cplx	O111:H8	stx1a		eae:43				STEC	Human	CC29, O111	-
CVM9942	Pipeline A	SRR495243	306	306	56204	30	21	ST29 Cplx	O26:H11	stx1a		eae:45				STEC	Bovine	CC29, O26	-
D6-113_11	Pipeline A	CCCO010000000	90	70	184190	8	4175	N/A	O80:H45							Bovine mastitis	Bovine	non-STEC control after checkpoint 1	-
D6-117_07_11	Pipeline A	CCCP010000000	52	45	189561	8	10	ST10 Cplx	O45:H11							Bovine mastitis	Bovine	non-STEC control after checkpoint 1	-
D6-117_29	Pipeline A	CCCR010000000	980	777	9488	150	10	ST10 Cplx	O28:H37							Bovine mastitis	Bovine	non-STEC control after checkpoint 1	-
DEC8C	Pipeline A	SRX047374	436	436	24598	72	21	ST29 Cplx	:H11	stx1a		eae:45	yes			STEC	Bovine	CC29	-
DH1	Pipeline A	NC_017638	1	1	4630707	1	1060	N/A	O16:H48							Non-pathogenic	Laboratory	non-STEC control prior checkpoint 1	-	yes
E2348-69	Pipeline A	GCA_000026545.1	3	3	4965553	1	15	N/A	O127:H6			eae:21				EPEC	Human	non-STEC control after checkpoint 1	-
E24377A	Pipeline A	NC_009801	7	7	4979619	1	1132	N/A	O139:H28							ETEC	Water	non-STEC control after checkpoint 1	-
EC4115	Pipeline A	GCA_000021125.1	3	3	5572075	1	11	ST11 Cplx	O157:H7		stx2c	eae:42	yes			EHEC	Human	ST11	-
ECA-0157	Pipeline A	AHHK01000000	1173	817	8417	147	N/A	N/A	O29:H27							Bovine mastitis	Bovine	non-STEC control after checkpoint 1	-
ECA-727	Pipeline A	AHHL01000000	539	457	16971	86	N/A	N/A	O99:H9							Bovine mastitis	Bovine	non-STEC control after checkpoint 1	-
ECC-1470	Pipeline A	GCA_000831565.1	2	2	4803751	1	847	N/A	:H2							Bovine mastitis	Bovine	non-STEC control after checkpoint 1	-
ECC-Z	Pipeline A	AHHN01000000	24	24	358306	4	10	ST10 Cplx	O74:H39							Bovine mastitis	Bovine	non-STEC control after checkpoint 1	-
EDL933	Pipeline A	GCA_000732965.1	2	2	5547323	1	11	ST11 Cplx	O157:H7	stx1a	stx2a	eae:42	yes			HUS	Food	ST11	-	yes
ETEC_H10407	Pipeline A	NC_017633	5	5	5153435	1	48	ST10 Cplx	O78:H11							ETEC	Human	non-STEC control after checkpoint 1	-
ewgs1004	Pipeline A	SRR1272875	211	211	64295	28	993	N/A	O100:H30		stx2e					STEC	Food	STEC control	-
ewgs1010	Pipeline A	SRR1272900	123	123	122561	15	4496	N/A	O8:H28		stx2a		yes			STEC	Food	STEC control	-
ewgs1011	Pipeline A	SRR1272511	105	105	144055	13	906	N/A	O74:H8	Stx-S-dysenteriae-3818T			yes			STEC	Food	STEC control	-
FRIK2000	Pipeline A	NZ_ACXO01000001	247	182	124227	15	11	ST11 Cplx	O157:H7	stx1a	stx2c	eae:42	yes			STEC	Bovine	ST11	-	yes
FRIK966	Pipeline A	NZ_ACXN01000001	316	222	97108	20	11	ST11 Cplx	O157:H7	stx1a	stx2c	eae:42	yes			STEC	Bovine	ST11	-
G5101	Pipeline A	SRR1576585	207	207	96380	18	11	ST11 Cplx	O157:H7	stx1a	stx2c	eae:42				EHEC	Human	ST11	-
H2687	Pipeline A	SRR1576597	159	159	123149	16	587	ST11 Cplx	O157:H-		stx2a	eae:42				EHEC	Human	ST11	-
HUSEC2011	Pipeline A	GCA_000967155.1	4	4	5277676	1	678	N/A	O104:H4		stx2a			yes	yes	HUS	Human	ST678, O104	-	yes
IAI39	Pipeline A	NC_011750	1	1	5132068	1	62	N/A	O7:K1							UPEC	Human	non-STEC control after checkpoint 1	-
IHE3034	Pipeline A	NC_017628	1	1	5108383	1	95	ST95 Cplx	O18:H7							NMEC	Human	non-STEC control after checkpoint 1	-
JJ1886	Pipeline A	NC_022648	6	6	5129938	1	131	ST131 Cplx	O25:H4							UPEC	Human	non-STEC control after checkpoint 1	-
K-12_DH10B	Pipeline A	NC_010473	1	1	4686137	1	1060	N/A	O16:H48							Non-pathogenic	Laboratory	non-STEC control prior checkpoint 1	-
K-12_MDS42	Pipeline A	NC_020518	1	1	3976195	1	10	ST10 Cplx	O16:H48							Non-pathogenic	Laboratory	non-STEC control prior checkpoint 1	-
K2	Pipeline A	SRR957839	145	145	184373	9	11	ST11 Cplx	O157:H7		stx2_subB_incomplete	eae:42	yes			HUS	Human	STEC control	-
KO11FL	Pipeline A	NC_017660	3	3	4920168	1	1079	N/A	O6:H49							Non-pathogenic	Laboratory	non-STEC control prior checkpoint 1	-	yes
LF82	Pipeline A	NC_011993	1	1	4773108	1	135	N/A	O83:H1							AIEC	Human	non-STEC control after checkpoint 1	-
LY180	Pipeline A	NC_022364	1	1	4835601	1	1079	N/A	O6:H49							Non-pathogenic	Laboratory	non-STEC control prior checkpoint 1	-
M1	Pipeline A	SRR957845	154	154	148619	11	11	ST11 Cplx	O157:H7		stx2_subB_incomplete	eae:42	yes			HUS	Human	STEC control	-
M20	Pipeline A	SRR957858	147	147	184373	9	11	ST11 Cplx	O157:H7		stx2_subB_incomplete	eae:42	yes			HUS	Human	STEC control	-
M22	Pipeline A	SRR957868	151	151	170265	10	11	ST11 Cplx	O157:H7		stx2_subB_incomplete	eae:42	yes			HUS	Human	STEC control	-
M8	Pipeline A	SRR957869	148	148	148619	11	11	ST11 Cplx	O157:H7		stx2_subB_incomplete	eae:42	yes			HUS	Human	STEC control	-
NA114	Pipeline A	NC_017644	1	1	4971461	1	131	ST131 Cplx	:H4							UPEC	Human	non-STEC control after checkpoint 1	-
NRG_857C	Pipeline A	NC_017634	2	2	4747819	1	135	N/A	O83:H1							AIEC	Human	non-STEC control after checkpoint 1	-
NVI13	Pipeline A		190	190	76355	23	13	ST13 Cplx	O174:H8	stx1c	stx2b		yes			STEC	Sheep	STEC control	-
NVI20	Pipeline A		99	99	147424	12	10	ST10 Cplx	O157:H16			eae:5				n/A	Seagull	non-STEC control after checkpoint 1	-
NVI257	Pipeline A		260	260	60851	22	25	N/A	O128:H-	stx1c	stx2b					STEC	Sheep	STEC control	-
NVI332	Pipeline A		202	202	96047	18	342	N/A	O145:H25		stx2a	eae:45	yes			STEC	Sheep	O145	-	yes
NVI8	Pipeline A		135	135	104885	18	223	ST155 Cplx	O113:H21		stx2a		yes			STEC	Food	STEC control	-
P4	Pipeline A	AJQW01000000	72	58	165669	11	10	ST10 Cplx	O32:H37							Bovine mastitis	Bovine	non-STEC control after checkpoint 1	-
PMV-1	Pipeline A	NC_022370	2	2	4984940	1	95	ST95 Cplx	O18:K1							ExPEC	Human	non-STEC control after checkpoint 1	-
RM12579	Pipeline A	GCA_000245515.1	6	6	5263980	1	335	ST11 Cplx	O55:H7			eae:42				EPEC	Human	non-STEC control after checkpoint 1	-	yes
RM12581	Pipeline A	GCA_000671295.1	3	3	5585611	1	32	ST32 Cplx	O145:		stx2a	eae:42	yes			STEC	Human	ST32, O145	-
RM12761	Pipeline A	GCA_000662395.1	3	3	5402281	1	6130	N/A	O145:		stx2a	eae:42	yes			STEC	Human	O145	-
S153	Pipeline A		149	149	127517	15	17	ST20 Cplx	O103:H2			eae:5	yes			n/A	Sheep	non-STEC control after checkpoint 1	-	yes
S168	Pipeline A		87	87	143399	12	2307	N/A	O103:H2							n/A	Sheep	non-STEC control prior checkpoint 1	-	yes
S440	Pipeline A		191	191	127087	15	17	ST20 Cplx	O103:H2	stx1a		eae:5	yes			STEC	Sheep	ST20, O103	-
S797	Pipeline A		162	162	137894	11	137	ST32 Cplx	O145:H28			eae:42	yes			n/A	Sheep	non-STEC control after checkpoint 1	-	yes
S840	Pipeline A		179	179	97502	18	342	N/A	O145:H25			eae:45	yes			n/A	Sheep	non-STEC control after checkpoint 1	-
S88	Pipeline A	NC_011742	2	2	5032268	1	95	ST95 Cplx	O45:H7							NMEC	Human	non-STEC control after checkpoint 1	-
Santai	Pipeline A	GCA_000827105.1	1	1	5104557	1	1011	N/A	O157:H16							healthy	Duck	non-STEC control prior checkpoint 1	-	yes
SS17	Pipeline A	GCA_000730345.1	3	3	5523849	1	11	ST11 Cplx	O157:H7		stx2c	eae:42	yes			STEC	Bovine	ST11	-
SS52	Pipeline A	GCA_000803705.1	2	2	5488700	1	11	ST11 Cplx	O157:H7		stx2c	eae:42	yes			STEC	Bovine	ST11	-
STEC_2-3916	Pipeline A	SRR387495	292	292	59596	28	10	ST10 Cplx	O147:H4		stx2e					STEC	Human	STEC control	-
STEC_3-2608	Pipeline A	SRR387485	215	215	72745	19	17	ST20 Cplx	O103:H2	stx1a		eae:5	yes			STEC	Human	ST20, O103	-
STEC_3-3884	Pipeline A	SRR387490	179	179	102851	16	58	ST155 Cplx	:H25	Stx-S-dysenteriae-3818T	stx2a		yes			STEC	Human	STEC control	-
STEC_4-0522	Pipeline A	SRR387487	291	291	71387	25	16	ST29 Cplx	O111:H8	stx1a		eae:43	yes			STEC	Human	CC29, O111	-
STEC_4-0967	Pipeline A	SRR387493	230	230	87845	20	20	ST20 Cplx	O145:H2		stx2a	eae:45				STEC	Human	ST20, O145	-
STEC_5-0959	Pipeline A	SRR387491	215	215	72635	20	655	N/A	O121:H19		stx2a	eae:5	yes			STEC	Human	O121	-	yes
STEC_93-0624	Pipeline A	SRR387486	203	203	72265	21	17	ST20 Cplx	O103:H2	stx1a		eae:5	yes			STEC	Human	ST20, O103	-
STEC_95-0941	Pipeline A	STEC_95-0941	114	114	102531	16	58	ST155 Cplx	O30:H25							STEC	Human	non-STEC control after checkpoint 1	-
STEC_96-0497	Pipeline A	STEC_96-0497	146	146	82353	18	442	N/A	O91:H21		stx2d		yes			STEC	Human	STEC control	-
STEC_96-154	Pipeline A	STEC_96-154	136	136	122677	15	223	ST155 Cplx	O113:H21		stx2a		yes			STEC	Human	STEC control	-
STEC_97-0246	Pipeline A	STEC_97-0246	236	236	58324	22	342	N/A	O5:H9	stx1a	stx2d	eae:45	yes			STEC	Human	STEC control	-
STEC_97-0259	Pipeline A	STEC_97-0259	236	236	85748	19	33	N/A	O91:H14	Stx-S-dysenteriae-3818T	stx2b		yes			STEC	Human	STEC control	-
STEC_97-0264	Pipeline A	STEC_97-0264	185	185	74472	21	58	ST155 Cplx	O9:H9							STEC	Human	non-STEC control after checkpoint 1	-
STEC_B41	Pipeline A	SRR387492	205	205	77252	20	10	ST10 Cplx	O9:H37							STEC	Human	non-STEC control after checkpoint 1	-
STEC_EH250	Pipeline A	SRR059781	150	150	63431	26	10	ST10 Cplx	O151:H12		stx2b					STEC	Human	STEC control	-
STEC_JB1-95	Pipeline A	SRR387488	223	223	73329	23	294	ST29 Cplx	O111:H8	stx1a	stx2a	eae:43	yes			STEC	Human	CC29, O111	-
STEC_MHI813	Pipeline A	SRR058472	89	89	262997	7	3233	N/A	O8:H19	stx1d						STEC	Bovine	STEC control	-
STEC_O2-H6	Pipeline A	ERR355895	103	103	204524	9	141	N/A	O50/O2:H6		stx2b					STEC/ExPEC	Unknown	STEC control	-
STEC_O31_1	Pipeline A	SRR058479	368	368	23048	67	677	N/A	O174:H21		stx2c					STEC	Human	STEC control	-
STEC_S1191	Pipeline A	SRR058481	110	110	129312	12	1260	N/A	O141:H4		stx2e					STEC	Human	STEC control	-
T1543-06	Pipeline A	SRR1238154	185	185	58452	26	11	ST11 Cplx	O157:H7		stx2a	eae:42	yes			STEC	Bovine	ST11	-
T22	Pipeline A	NZ_AHZD02000001	64	61	183952	7	155	ST155 Cplx	O157:H43							Non-pathogenic	Bovine	non-STEC control prior checkpoint 1	-	yes
Tx1686	Pipeline A	SRR647548	227	227	98109	18	11	ST11 Cplx	O157:H7		stx2c	eae:42	yes			STEC	Unknown	ST11	-
Tx3800	Pipeline A	SRR647547	244	244	96755	16	11	ST11 Cplx	O157:H7		stx2c	eae:42	yes			STEC	Unknown	ST11	-
UM146	Pipeline A	NC_017632	2	2	4993013	1	643	ST95 Cplx	O18:H7							AIEC	Human	non-STEC control after checkpoint 1	-
UMN026	Pipeline A	NC_011751	3	3	5202090	1	597	ST69 Cplx	O17:K52:H18							UPEC	Human	non-STEC control after checkpoint 1	-
UMNK88	Pipeline A	NC_017641	6	6	5186416	1	100	ST165 Cplx	O149:H10							ETEC	Pig	non-STEC control after checkpoint 1	-
UTI89	Pipeline A	NC_007946	2	2	5065741	1	95	ST95 Cplx	O18:K1:H7							UPEC	Human	non-STEC control after checkpoint 1	-
Wa2	Pipeline A	SRR957848	157	157	148626	12	11	ST11 Cplx	O157:H7		stx2_subB_incomplete	eae:42	yes			HUS	Human	STEC control	-
WC1	Pipeline A	SRR957852	168	168	182129	9	11	ST11 Cplx	O157:H7		stx2c	eae:42	yes			HUS	Human	ST11	-
WS4202	Pipeline A	GCA_001307215.1	3	3	5332063	1	11	ST11 Cplx	O157:H7	stx1a	stx2a	eae:42	yes			EHEC	Human	ST11	-
ZAP430	Pipeline A	ERR018562	214	214	85676	20	11	ST11 Cplx	O157:H7	stx1a	stx2a	eae:42	yes			EHEC	Human	ST11	-
11128	Pipeline A/B	GCA_000010765.1	6	6	5371077	1	16	ST29 Cplx	O111:H-	stx1a	stx2a	eae:43	yes			EHEC	Human	CC29, O111	clinical STEC isolates
11368	Pipeline A/B	GCA_000091005.1	5	5	5697240	1	21	ST29 Cplx	O26:H11	stx1a		eae:45	yes			EHEC	Human	CC29, O26	clinical STEC isolates
12009	Pipeline A/B	GCA_000010745.1	2	2	5449314	1	17	ST20 Cplx	O103:H2	stx1a	stx2a	eae:5	yes			EHEC	Human	ST20, O103	clinical STEC isolates	yes
2011C-3493	Pipeline A/B	GCA_000299455.1	4	4	5273097	1	678	N/A	O104:H4		stx2a			yes	yes	HUS	Human	ST678, O104	HUS-associated STEC
220_00	Pipeline A/B	NZ_APWX00000000	288	144	86335	21	677	N/A	O174:H21		stx2c					HUS	Human	STEC control	HUS-associated STEC
4865_96	Pipeline A/B	NZ_JHEY00000000	345	148	116058	14	32	ST32 Cplx	O145:		stx2a	eae:42	yes			HUS	Human	ST32, O145	HUS-associated STEC
9_0111	Pipeline A/B	AEZZ02000000	90	78	197982	8	811	N/A	O128ac:H2	stx1c	stx2b					STEC	Human	STEC control	clinical STEC isolates
95NR1	Pipeline A/B	NZ_AVDU00000000	181	168	94405	17	294	ST29 Cplx	O111:H8	stx1a	stx2a	eae:43	yes			HUS	Human	CC29, O111	HUS-associated STEC
97-3250	Pipeline A/B	JHEW01000000	246	160	160555	13	21	ST29 Cplx	O26:H11	stx1a	stx2a	eae:45	yes			HUS	Human	CC29, O26	HUS-associated STEC
ATCC_8739	Pipeline A/B	GCA_000019385.1	1	1	4746218	1	3021	N/A	O146:H20							Non-pathogenic	Commensal	non-STEC control prior checkpoint 1	non-STEC	yes
B_REL606	Pipeline A/B	GCA_000017985.1	1	1	4629812	1	93	ST168 Cplx	O7:							Non-pathogenic	Commensal	non-STEC control prior checkpoint 1	non-STEC
BL21-DE3	Pipeline A/B	GCA_000009565.2	1	1	4558947	1	93	ST168 Cplx	O7:							Non-pathogenic	Laboratory	non-STEC control prior checkpoint 1	non-STEC
CFSAN001632	Pipeline A/B	AMXQ01000000	165	165	107107	13	16	ST29 Cplx	O111:H8	stx1a		eae:43				STEC	Human	CC29, O111	clinical STEC isolates
CL-3	Pipeline A/B	GCF_000234235.1	126	126	111443	16	223	ST155 Cplx	O113:H21				yes			HUS	Human	non-STEC control after checkpoint 1	HUS-associated STEC
CS02	Pipeline A/B	JNOF01000000	278	200	71991	25	N/A	N/A	O15:H6							Non-pathogenic	Commensal	non-STEC control prior checkpoint 1	non-STEC
CS03	Pipeline A/B	JNOG01000000	228	193	65621	22	1844	N/A	O8:H49							Non-pathogenic	Commensal	non-STEC control prior checkpoint 1	non-STEC	yes
CS05	Pipeline A/B	JNOI01000000	245	184	59469	27	131	ST131 Cplx	O16:H5							Non-pathogenic	Commensal	non-STEC control prior checkpoint 1	non-STEC	yes
DEC10A	Pipeline A/B	NZ_AIGP00000000	76	75	172186	11	21	ST29 Cplx	O26:H11	stx1a		eae:45				STEC	Human	CC29, O26	clinical STEC isolates
DEC10B	Pipeline A/B	NZ_AIGQ00000000	78	73	153122	12	21	ST29 Cplx	O26:H11	stx1a		eae:45				STEC	Human	CC29, O26	clinical STEC isolates
DEC11C	Pipeline A/B	NZ_AIGX00000000	88	81	207610	9	17	ST20 Cplx	O45:H2	stx1a		eae:5	yes			STEC	Human	ST20, O45	clinical STEC isolates	yes
DEC3A	Pipeline A/B	NZ_AIFE00000000	61	53	289141	7	11	ST11 Cplx	O157:H7	stx1a	stx2a	eae:42	yes			STEC	Human	ST11	clinical STEC isolates
DEC3F	Pipeline A/B	NZ_AIFJ00000000	93	86	173136	10	11	ST11 Cplx	O157:H7		stx2a	eae:42	yes			HUS	Human	ST11	HUS-associated STEC
DEC4B	Pipeline A/B	NZ_AIFL00000000	96	82	287763	7	11	ST11 Cplx	O157:H7		stx2a	eae:42	yes			STEC	Human	ST11	clinical STEC isolates
DEC8B	Pipeline A/B	NZ_AIGG00000000	100	90	133903	15	294	ST29 Cplx	O111:H8	stx1a	stx2a	eae:43	yes			STEC	Human	CC29, O111	clinical STEC isolates	yes
DEC8E	Pipeline A/B	NZ_AIGJ00000000	72	69	220698	10	16	ST29 Cplx	O111:H8	stx1a		eae:43				STEC	Human	CC29, O111	clinical STEC isolates	yes
ED1a	Pipeline A/B	NC_011745	1	1	5209548	1	452	N/A	O81:H27							Non-pathogenic	Commensal	non-STEC control prior checkpoint 1	non-STEC	yes
FHI101	Pipeline A/B	NZ_CCPP00000000	200	141	120182	17	301	ST165 Cplx	O80:H2		stx2d	eae:18	yes			STEC	Human	STEC control	clinical STEC isolates
FHI45	Pipeline A/B	NZ_CCQM00000000	111	85	142991	12	718	N/A	O168:H8	Stx-S-dysenteriae-3818T						STEC	Human	STEC control	clinical STEC isolates
FHI54	Pipeline A/B	NZ_CCQI00000000	93	64	190273	10	1819	N/A	O166:H28	stx1c			yes			STEC	Human	STEC control	clinical STEC isolates
FHI64	Pipeline A/B	NZ_CCQN00000000	155	125	118398	12	300	N/A	O182:H25	stx1a		eae:28	yes			STEC	Human	STEC control	clinical STEC isolates
FHI68	Pipeline A/B	NZ_CCQQ00000000	212	183	62286	24	5292	N/A	O117:H7	Stx-S-dysenteriae-3818T						STEC	Human	STEC control	clinical STEC isolates
FHI96	Pipeline A/B	NZ_CCRE00000000	161	119	118863	14	33	N/A	O91:H14	Stx-S-dysenteriae-3818T			yes			STEC	Human	STEC control	clinical STEC isolates
H1_94	Pipeline A/B	JNNI01000000	292	270	40240	34	442	N/A	:H21	Stx-S-dysenteriae-3818T	stx2d					HUS	Human	STEC control	HUS-associated STEC
HS	Pipeline A/B	GCA_000017765.1	1	1	4643538	1	46	ST46 Cplx	O9:H4							Non-pathogenic	Commensal	non-STEC control prior checkpoint 1	non-STEC	yes
IAI1	Pipeline A/B	GCA_000026265.1	1	1	4700560	1	1128	N/A	O8:H19							Non-pathogenic	Commensal	non-STEC control prior checkpoint 1	non-STEC	yes
K-12_MG1655	Pipeline A/B	GCA_000269645.2	1	1	4641652	1	10	ST10 Cplx	O16:H48							Non-pathogenic	Laboratory	non-STEC control prior checkpoint 1	non-STEC	yes
K-12_W3110	Pipeline A/B	GCA_000010245.1	1	1	4646332	1	10	ST10 Cplx	O16:H48							Non-pathogenic	Laboratory	non-STEC control prior checkpoint 1	non-STEC
MS_110-3	Pipeline A/B	ADTW01000000	80	59	311867	6	95	ST95 Cplx	O50/O2:H7							Non-pathogenic	Commensal	non-STEC control prior checkpoint 1	non-STEC	yes
MS_185-1	Pipeline A/B	ADUE01000000	86	74	237183	8	73	ST73 Cplx	O22:H1							Non-pathogenic	Commensal	non-STEC control prior checkpoint 1	non-STEC	yes
MS_187-1	Pipeline A/B	ADTQ01000000	107	95	105589	15	93	ST168 Cplx	O7:H4							Non-pathogenic	Commensal	non-STEC control prior checkpoint 1	non-STEC	yes
MS_57-2	Pipeline A/B	ADUG01000000	67	63	213965	8	420	N/A	O46:H31							Non-pathogenic	Commensal	non-STEC control prior checkpoint 1	non-STEC	yes
NIPH-11060424	Pipeline A/B	NZ_AGSG00000000	491	259	45283	38	343	N/A	O103:H25		stx2a	eae:43	yes			HUS	Human	O103	HUS-associated STEC
P12b	Pipeline A/B	GCA_000257275.1	1	1	4935294	1	10	ST10 Cplx	O15:H17							Non-pathogenic	Unknown	non-STEC control prior checkpoint 1	non-STEC	yes
PMK-5	Pipeline A/B	NZ_JHEX00000000	198	135	161684	11	17	ST20 Cplx	O103:H2	stx1a		eae:5	yes			HUS	Human	ST20, O103	HUS-associated STEC
RM13514	Pipeline A/B	GCA_000520035.1	3	3	5585613	1	32	ST32 Cplx	O145:H28		stx2a	eae:42	yes			HUS	Human	ST32, O145	HUS-associated STEC	yes
RM13516	Pipeline A/B	GCA_000520055.1	3	3	5402276	1	6130	N/A	O145:H28		stx2a	eae:42	yes			HUS	Human	O145	HUS-associated STEC
Sakai	Pipeline A/B	NC_002695	1	1	5498450	1	11	ST11 Cplx	O157:H7	stx1a	stx2a	eae:42				HUS	Human	ST11	HUS-associated STEC	yes
SE11	Pipeline A/B	GCA_000010385.1	7	7	4887515	1	156	ST156 Cplx	O173:H28							Non-pathogenic	Commensal	non-STEC control prior checkpoint 1	non-STEC	yes
SE15	Pipeline A/B	GCA_000010485.1	2	2	4717338	1	131	ST131 Cplx	O16:H5							Non-pathogenic	Commensal	non-STEC control prior checkpoint 1	non-STEC	yes
SMS-3-5	Pipeline A/B	GCA_000019645.1	5	5	5068389	1	354	ST354 Cplx	:H34							Non-pathogenic	Environmental	non-STEC control prior checkpoint 1	non-STEC	yes
STEC_94C	Pipeline A/B	NZ_AFDU00000000	37	34	323670	5	2103	N/A	O48:H21	stx1a	stx2a					HUS	Human	STEC control	HUS-associated STEC
STEC_B2F1	Pipeline A/B	NZ_AFDQ00000000	37	34	469694	4	442	N/A	O91:H21		stx2d					HUS	Human	STEC control	HUS-associated STEC
STEC_C165-02	Pipeline A/B	NZ_AFDR00000000	30	30	285814	6	69	ST69 Cplx	O17/O77:H18		stx2d					STEC	Human	STEC control	clinical STEC isolates
STEC_H_1_8	Pipeline A/B	NZ_AFDY00000000	75	64	159020	11	20	ST20 Cplx	O128:H2		stx2f	eae:45				STEC	Human	ST20	clinical STEC isolates
TW14359	Pipeline A/B	GCA_000022225.1	2	2	5528136	1	11	ST11 Cplx	O157:H7		stx2c	eae:42	yes			HUS	Human	ST11	HUS-associated STEC
W	Pipeline A/B	GCA_000258145.1	3	3	4900968	1	1079	N/A	O6:H49							Non-pathogenic	Laboratory	non-STEC control prior checkpoint 1	non-STEC
Xuzhou21	Pipeline A/B	GCA_000262125.1	3	3	5386223	1	11	ST11 Cplx	O157:H7	stx1a	stx2a	eae:42	yes			HUS	Human	ST11	HUS-associated STEC
226	Pipeline B	SRX160797	509	N/A	63419	N/A	N/A	N/A	O111:H21		stx2a					HUS	Human	-	HUS-associated STEC
FHI25	Pipeline B	GCA_000938995.1	41	N/A	343315	N/A	N/A	N/A	O145:H25		stx2a	eae				HUS	Human	-	HUS-associated STEC
FHI28	Pipeline B	GCA_000945615.1	25	N/A	444823	N/A	N/A	N/A	O8		stx2a					STEC	Human	-	clinical STEC isolates
FHI65	Pipeline B	GCA_000937715.1	41	N/A	516455	N/A	N/A	N/A	O146	Stx-S-dysenteriae-3818T	stx2b					EHEC	Human	-	clinical STEC isolates
FHI8	Pipeline B	GCA_000941395.1	51	N/A	330178	N/A	N/A	N/A	O86		stx2a	eae				HUS	Human	-	HUS-associated STEC
FHI83	Pipeline B	GCA_000938695.1	44	N/A	306886	N/A	N/A	N/A	O121:H19		stx2a	eae				HUS	Human	-	HUS-associated STEC
