# Supplementary material for: Identification of Novel Biomarkers for Priority Serotypes of Shiga Toxin-Producing Escherichia coli and the Development of Multiplex PCR for Their Detection
Source: Front Microbiol. 2018 Jun 26;9:1321. doi: 10.3389/fmicb.2018.01321 (PMC6028524; doi:10.3389/fmicb.2018.01321)
Supplement: TABLE S6 — Comparison pipeline A+B. [file Table_6.XLSX]

## Sheet: overlapping marker detection
Synonym	Biomarker for group	Used Pipeline	Protein ID of BLAST hit	results of pipeline A with identical strain list as pipeline B
ECs0141	CC11	Pipeline B	WP_000770084.1	hit found
ECs2143	CC11	Pipeline B	WP_000989131.1	hit found
ECs2715	CC11	Pipeline B	WP_010917831.1	hit found
ECs2831	CC11	Pipeline B	WP_001055391.1	hit found
ECs2837	CC11	Pipeline B	WP_000478513.1	hit found
ECs2838	CC11	Pipeline B	WP_001301811.1	hit found
ECs2845	CC11	Pipeline B	WP_001031644.1	hit found
ECs2909	CC11	Pipeline B	WP_000836936.1	hit found
ECs2910	CC11	Pipeline B	WP_000735648.1	hit found
ECs2918	CC11	Pipeline B	WP_010904812.1	hit found
ECs0290	CC11	Pipeline B	WP_000082144.1	hit found
ECs0292	CC11	Pipeline B	WP_000251694.1	hit found
ECs0295	CC11	Pipeline B	WP_000350115.1	hit found
ECs0297	CC11	Pipeline B	WP_000968317.1	hit found
ECs0298	CC11	Pipeline B	WP_000154958.1	hit found
ECs3216	CC11	Pipeline B	WP_001301548.1	hit found
ECs0299	CC11	Pipeline B	WP_001244581.1	hit found
ECs0302	CC11	Pipeline B	WP_000562750.1	hit found
ECs0304	CC11	Pipeline B	WP_000205213.1	hit found
ECs3506	CC11	Pipeline B	WP_010917848.1	hit found
ECs3509	CC11	Pipeline B	WP_001052051.1	hit found
ECs3510	CC11	Pipeline B	WP_001059531.1	hit found
ECs0334	CC11	Pipeline B	WP_001038968.1	hit found
ECs3624	CC11	Pipeline B	WP_000080709.1	hit found
ECs3722	CC11	Pipeline B	WP_001451772.1	hit found
ECs3728	CC11	Pipeline B	WP_000344657.1	hit found
ECs4542	CC11	Pipeline B	WP_000014216.1	hit found
ECs4608	CC11	Pipeline B	WP_010917868.1	hit found
ECs4642	CC11	Pipeline B	WP_001456706.1	hit found
ECs5338	CC11	Pipeline B	WP_096185022.1	hit found
ECs0293	CC11	Pipeline B	WP_000999326.1	hit found, but in pipeline A combined protein of ECs0293+ECs0294
ECs0294	CC11	Pipeline B	WP_000647284.1	hit found, but in pipeline A combined protein of ECs0293+ECs0294
ECs2921	CC11	Pipeline B	WP_001356387.1	hit found, but only 43% identity and 56% coverage
ECs4610	CC11	Pipeline B	WP_000168040.1	hit found, but only 33% identity and 60% coverage
DC22_RS0127375	CC20	Pipeline B	WP_072196072.1	hit found

## Sheet: deviating ORF finding results
Synonym	Biomarker for group	Used Pipeline	Protein ID of BLAST hit	results of pipeline A with identical strain list as pipeline B
ECs0300	CC11	Pipeline B	WP_000973389.1	splitted in DEC3F Prokka annotation
ECs2836	CC11	Pipeline B	WP_001278239.1	splitted in DEC3A Prokka annotation and found multiple times in Prokka annotations within each genome
ECs5292	CC11	Pipeline B	WP_001303777.1	only found with lower than 60% identity and 60% coverage within Prokka annotation, thus excluded
ESCCO1_CDS0026	CC11	Pipeline B	WP_001248529.1	not found in Prokka annotation of Sakai
ESCCO1_CDS0027	CC11	Pipeline B	WP_010891291.1	not found in Prokka annotation of Sakai
ECs4544	CC11	Pipeline B	WP_001280481.1	not found in Prokka annotation of DEC3F
ECs5245	CC11	Pipeline B	WP_010917883.1	not found in Prokka annotation of DEC3F
ECs5248	CC11	Pipeline B	WP_000588536.1	not found in Prokka annotation of DEC3F
ECs5250	CC11	Pipeline B	WP_000997747.1	not found in Prokka annotation of DEC3F
ECs5251	CC11	Pipeline B	WP_000047841.1	not found in Prokka annotation of DEC3F
ECs1383	CC11	Pipeline B	WP_000598641.1	not found in Prokka annotation of DEC3F
ECs2840	CC11	Pipeline B	WP_000684824.1	not found in Prokka annotation of DEC3F
ECs2842	CC11	Pipeline B	WP_001033576.1	not found in Prokka annotation of DEC3F
ECs0279	CC11	Pipeline B	WP_000788869.1	not found in Prokka annotation of DEC3F
ECs3783	CC11	Pipeline B	WP_001303648.1	not found in any Prokka annotation
ECs3864	CC11	Pipeline B	WP_010917855.1	not found in any Prokka annotation
ECs4187	CC11	Pipeline B	WP_001303697.1	not found in any Prokka annotation
ECs4668	CC11	Pipeline B	WP_001310364.1	not found in any Prokka annotation
ECs5247	CC11	Pipeline B	WP_010917884.1	not found in any Prokka annotation
ECs0727	CC11	Pipeline B	WP_001322326.1	not found in any Prokka annotation
DC22_RS14895	CC20	Pipeline B	WP_072185350.1	only found with 87% identity in STEC_H.1.8
DC22_RS13775	CC20	Pipeline B	WP_000213332.1	only found with 75% identity in STEC_H.1.8
DC22_RS00680	CC20	Pipeline B	WP_000376434.1	only found with 65% identity in STEC_H.1.8
DC22_RS13780	CC20	Pipeline B	WP_000656300.1	only found with 63% identity in STEC_H.1.8
DC22_RS15205	CC20	Pipeline B	WP_000543042.1	only found with 55% identity in STEC_H.1.8
DC22_RS0127735	CC20	Pipeline B	WP_000900136.1	only found in Prokka annotation of STEC_H.1.8
DC22_RS14885	CC20	Pipeline B	WP_000566773.1	not found in Prokka annotation for STEC_H.1.8
DC22_RS13830	CC20	Pipeline B	WP_001127874.1	not found in Prokka annotation for STEC_H.1.8
DC22_RS13825	CC20	Pipeline B	WP_001046727.1	not found in Prokka annotation for STEC_H.1.8
DC22_RS13820	CC20	Pipeline B	WP_000022531.1	not found in Prokka annotation for STEC_H.1.8
DC22_RS13815	CC20	Pipeline B	WP_001135894.1	not found in Prokka annotation for STEC_H.1.8
DC22_RS13810	CC20	Pipeline B	WP_000005723.1	not found in Prokka annotation for STEC_H.1.8
DC22_RS13805	CC20	Pipeline B	WP_000435028.1	not found in Prokka annotation for STEC_H.1.8
DC22_RS13800	CC20	Pipeline B	WP_001097549.1	not found in Prokka annotation for STEC_H.1.8
DC22_RS13795	CC20	Pipeline B	WP_001083255.1	not found in Prokka annotation for STEC_H.1.8
DC22_RS13785	CC20	Pipeline B	WP_001180706.1	not found in Prokka annotation for STEC_H.1.8
DC22_RS13770	CC20	Pipeline B	WP_000240138.1	not found in Prokka annotation for STEC_H.1.8
DC22_RS13760	CC20	Pipeline B	WP_000174910.1	not found in Prokka annotation for STEC_H.1.8
DC22_RS13755	CC20	Pipeline B	WP_000734322.1	not found in Prokka annotation for STEC_H.1.8
DC22_RS0126890	CC20	Pipeline B	WP_001298943.1	not found in Prokka annotation for STEC_H.1.8

## Sheet: multiple ORF finding results
Synonym	Biomarker for group	Used Pipeline	Protein ID of BLAST hit	results of pipeline A with identical strain list as pipeline B
ECs1110	CC11	Pipeline B	WP_001301534.1	found multiple times in Prokka annotations within each genome, thus excluded by Proteinortho
ECs2646	CC11	Pipeline B	WP_000132765.1	found multiple times in Prokka annotations within each genome, thus excluded by Proteinortho
ECs2730	CC11	Pipeline B	WP_001301534.1	found multiple times in Prokka annotations within each genome, thus excluded by Proteinortho
ECs0282	CC11	Pipeline B	WP_000344820.1	found multiple times in Prokka annotations within each genome, thus excluded by Proteinortho
ECs5304	CC11	Pipeline B	WP_001304007.1	found multiple times in Prokka annotations within each genome, thus excluded by Proteinortho
ECs0541	CC11	Pipeline B	WP_000052468.1	found multiple times in Prokka annotations within each genome, thus excluded by Proteinortho
DC22_RS13725	CC20	Pipeline B	WP_001193489.1	found multiple times in Prokka annotations within each genome, thus excluded by Proteinortho

## Sheet: markers detected in control
Synonym	Biomarker for group	Used Pipeline	Protein ID of BLAST hit	results of pipeline A with identical strain list as pipeline B
ECs3235	CC11	Pipeline B	WP_010917842.1	found in all ST11 genomes of Prokka annotations, but is counted as unspecific (9 hits in non-ST11 strains)
ECs2075	CC11	Pipeline B	WP_001303498.1	found in all ST11 genomes of Prokka annotations, but is counted as unspecific (7 hits in non-ST11 strains)
ECs4609	CC11	Pipeline B	WP_000229982.1	found in all ST11 genomes of Prokka annotations, but is counted as unspecific (7 hits in non-ST11 strains)
ECs3251	CC11	Pipeline B	WP_001303610.1	found in all ST11 genomes of Prokka annotations, but is counted as unspecific (51 hits in non-ST11 strains)
ECs0906	CC11	Pipeline B	WP_000513757.1	found in all ST11 genomes of Prokka annotations, but is counted as unspecific (51 hits in non-ST11 strains)
ECs3897	CC11	Pipeline B	WP_001304044.1	found in all ST11 genomes of Prokka annotations, but is counted as unspecific (50 hits in non-ST11 strains)
ECs0711	CC11	Pipeline B	WP_001098571.1	found in all ST11 genomes of Prokka annotations, but is counted as unspecific (50 hits in non-ST11 strains)
ECs1886	CC11	Pipeline B	WP_000985273.1	found in all ST11 genomes of Prokka annotations, but is counted as unspecific (49 hits in non-ST11 strains)
ECs2006	CC11	Pipeline B	WP_001303278.1	found in all ST11 genomes of Prokka annotations, but is counted as unspecific (2 hits in non-ST11 strains)
ECs0353	CC11	Pipeline B	WP_001689622.1	found in all ST11 genomes of Prokka annotations, but is counted as unspecific (15 hits in non-ST11 strains)
